# Supplementary material for: Mesenchymal Stem Cell-Exosomal miR-99a Attenuate Silica-Induced Lung Fibrosis by Inhibiting Pulmonary Fibroblast Transdifferentiation
Source: Int J Mol Sci. 2024 Nov 25;25(23):12626. doi: 10.3390/ijms252312626 (PMC11641662; doi:10.3390/ijms252312626)
Supplement: Supplementary file 1 [file ijms-25-12626-s001.zip]

Archive with 1 entries (1 files):
- ijms-3266356-supplementary.pdf
